# Supplementary material for: New Genotype of Yersinia pestis Found in Live Rodents in Yunnan Province, China
Source: Front Microbiol. 2021 Apr 15;12:628335. doi: 10.3389/fmicb.2021.628335 (PMC8084289; doi:10.3389/fmicb.2021.628335)
Supplement: Supplementary file 4 [file Table_2.XLSX]

## Sheet: Sheet1
Supplementary Table S2. Repeat numbers of motifs in 25 VNTR loci of Xinjiang and Yunnan isolates.
Group	Strain ID	YPO0120ms01	YPO0559ms15	YPO0581ms40	YPO0718ms41	YPO1018ms44	YPO1108ms45	YPO1118ms69	YPO1290ms04	YPO1335ms46	YPO1580ms70	YPO1814ms20	YPO1895ms21	YPO1925ms71	YPO1935ms05	YPO2058ms51	YPO2612ms54	YPO2769ms06	YPO2916ms07	YPO3057ms09	YPO3060ms56	YPO3236ms73	YPO3245ms74	YPO4042ms35	YPO4280ms62	YPO4425ms38
Xijiang	XJ2650	7	NA	7	7	7	7	6	8	5	6	9	9	5	10	2	7	8	8	37	7	6	4	8	16	7
	XJ2651	7	10	8	7	7	7	6	8	6	6	9	9	5	10	2	7	8	8	37	7	6	4	8	16	7
	XJ2656	7	10	7	7	7	7	6	8	5	6	9	9	5	10	2	7	8	8	37	7	6	4	8	16	7
Yunnan	HQ16	7	2	6	7	6	5	6	7	6	5	9	10	4	9	2	7	8	8	35	5	6	6	9	11	7
	LJ935	7	2	6	7	6	5	6	7	6	5	9	10	4	9	2	7	8	8	35	5	6	6	9	12	7
VNTR: variable numbers of tandem repeats; NA: not available.
