# Supplementary material for: New Genotype of Yersinia pestis Found in Live Rodents in Yunnan Province, China
Source: Front Microbiol. 2021 Apr 15;12:628335. doi: 10.3389/fmicb.2021.628335 (PMC8084289; doi:10.3389/fmicb.2021.628335)
Supplement: Supplementary file 5 [file Table_3.xlsx]

## Sheet: Sheet1
Supplementary Table S3. Variation types and annotations in the genomes of Heqing County (HQ) and Lijiang City (LJ) strains.
Type	Site*	HQ112	HQ125	HQ139	HQ146	HQ153	HQ161	HQ164	HQ16	HQ21	HQ32	LJ00	LJ935	LJ1367	LJ14	LJ179	LJ236	LJ258	LJ261	LJ485	LJMS	Gene Designation	Gene	Gene Product	Type*	Ref AA	Mut AA
SNP	1020809	T	T	T	T	T	T	T	T	T	T	G	G	G	G	G	G	G	G	G	G	NA	NA	NA	intergenic	NA	NA
	1956847	T	T	T	T	T	T	T	T	T	T	C	C	C	C	C	C	C	C	C	C	YPO1668	yihN	putative membrane protein	nonsyn	V	I
	2270515	A	A	A	A	A	A	A	A	A	A	G	G	G	G	G	G	G	G	G	G	NA	NA	NA	intergenic	NA	NA
	2792271	T	T	T	T	T	T	T	T	T	T	G	G	G	G	G	G	G	G	G	G	YPO1581	rafA	alpha-galactosidase	nonsyn	W	L
	3318640	T	T	T	T	T	T	T	T	T	T	C	C	C	C	C	C	C	C	C	C	NA	NA	NA	intergenic	NA	NA
	350195	T	T	T	T	T	T	T	T	T	T	C	C	C	C	C	C	C	C	C	C	YPO3805	livG	high-affinity branched-chain amino acid transport, ATP-binding protein	syn	G	G
Insertion	2392586	G	G	G	G	G	G	G	G	G	G	——	——	——	——	——	——	G	——	——	G	NA	NA	NA	intergenic	NA	NA
	2692742	CACACAT	CACACAT	CACACAT	CACACAT	CACACAT	CACACAT	CACACAT	CACACAT	CACACAT	CACACAT	——	——	——	——	——	——	CACACAT	——	——	CACACAT	NA	NA	NA	intergenic	NA	NA
The negative value indicates no indel, and the alphabet indicates base insertion; nonsyn: non synonymous; syn: synonymous; AA: amino acid; NA: not applicable.
* reference: LJ935
