# Supplementary material for: New Genotype of Yersinia pestis Found in Live Rodents in Yunnan Province, China
Source: Front Microbiol. 2021 Apr 15;12:628335. doi: 10.3389/fmicb.2021.628335 (PMC8084289; doi:10.3389/fmicb.2021.628335)
Supplement: Supplementary file 6 [file Table_4.XLSX]

## Sheet: DEG_HQ_vs_LJ.0.05_1_191genes
Supplementary Table S4. Expression of 191 DEGs in live rodent isolates (HQ) and the high virulence isolates from wild rodents (LJ).
Gene ID	BaseMean	Log2FC	Pvalue	Padj	HQ16 readcount	HQ32 readcount	LJ236 readcount	LJMS readcount	IfcSE	Stat	Gene	Product	Length
DW34_RS01295	417.299	3.08614	1.62e-16	4.57e-13	598	1077	114	56	0.3742	8.24732	galE	UDP-glucose 4-epimerase	1017
DW34_RS01305	403.803	3.23933	2.77e-16	4.57e-13	536	1114	102	48	0.395863	8.18295	--	galactokinase	1152
DW34_RS01300	320.43	3.39533	7.18e-15	7.89e-12	443	877	85	26	0.436346	7.78127	--	galactose-1-phosphate uridylyltransferase	1053
Novel00076	131014	-2.40296	8.44e-14	6.96e-11	44877	45770	205983	195898	0.321974	-7.46321	--	--	296
DW34_RS12660	444.823	2.45164	4.18e-13	2.76e-10	670	1000	154	105	0.338179	7.24953	--	maltodextrin phosphorylase	2025
DW34_RS12665	511.945	2.44938	9.36e-13	5.14e-10	786	1133	203	103	0.343068	7.13964	--	4-alpha-glucanotransferase	2097
DW34_RS22400	576.502	2.32792	6.32e-12	2.98e-09	961	1150	249	122	0.338744	6.87221	--	bifunctional UDP-4-amino-4-deoxy-L-arabinose formyltransferase/UDP-glucuronic acid oxidase ArnA	2004
DW34_RS06895	171.979	2.53216	8.34e-11	3.44e-08	307	333	55	40	0.389904	6.49432	--	N-acetylmannosamine-6-phosphate 2-epimerase	702
Novel00208	766.822	-2.40504	2.63e-10	9.64e-08	320	197	1448	982	0.380599	-6.3191	--	--	198
DW34_RS23365	143.747	2.55254	2.04e-09	6.73e-07	242	299	59	23	0.425803	5.99466	nrdF	class 1b ribonucleoside-diphosphate reductase subunit beta	972
DW34_RS18300	173.346	3.19006	4.02e-09	1.21e-06	132	597	40	25	0.542218	5.88334	trpD	anthranilate phosphoribosyltransferase	999
DW34_RS19390	1124.01	1.9169	6.9e-09	1.75e-06	1435	2547	535	354	0.330879	5.79336	--	biosynthetic arginine decarboxylase	1980
DW34_RS22390	684.474	2.08342	6.53e-09	1.75e-06	854	1638	334	171	0.359053	5.80256	--	lipid IV(A) 4-amino-4-deoxy-L-arabinosyltransferase	1665
DW34_RS06900	364.886	2.2597	1.92e-08	4.53e-06	436	930	173	74	0.402159	5.61892	--	N-acetylneuraminate lyase	894
DW34_RS02640	287.795	1.9749	2.08e-08	4.57e-06	491	508	128	91	0.352322	5.6054	--	phospholipid:lipid A palmitoyltransferase	600
DW34_RS23370	270.017	2.03193	3.25e-08	6.71e-06	487	453	130	73	0.367622	5.52721	--	class 1b ribonucleoside-diphosphate reductase subunit alpha	2151
DW34_RS18295	62.5775	3.43722	3.55e-08	6.9e-06	62	202	12	8	0.623627	5.51166	--	glutamine amidotransferase	579
DW34_RS24535	54.8899	-2.92125	1e-07	1.83e-05	13	15	91	86	0.548428	-5.32659	--	hypothetical protein	294
DW34_RS08645	506.062	2.47056	1.17e-07	2.02e-05	405	1585	175	117	0.466246	5.29884	--	galactose/methyl galactoside ABC transporter ATP-binding protein MglA	1424
DW34_RS05015	79.4772	2.59946	1.48e-07	2.4e-05	146	152	32	12	0.494673	5.25491	--	adenine phosphoribosyltransferase	948
DW34_RS22530	254.252	-1.85367	1.53e-07	2.4e-05	100	144	439	309	0.353134	-5.2492	--	DNA polymerase IV	1059
DW34_RS26345	302.938	2.83275	2.27e-07	3.4e-05	860	227	89	53	0.547302	5.17583	--	--	133
DW34_RS20575	111.19	2.77534	3.95e-07	5.6e-05	92	358	30	23	0.547257	5.07137	putP	sodium/proline symporter PutP	1352
Novel00329	1529.41	-1.55731	4.07e-07	5.6e-05	709	1009	2654	1677	0.30743	-5.06557	--	--	417
DW34_RS12875	464.571	-1.70976	4.5e-07	5.93e-05	236	237	719	596	0.338794	-5.04661	--	hypothetical protein	417
DW34_RS22395	83.0771	2.47229	5.11e-07	6.48e-05	105	212	25	22	0.492272	5.02221	--	4-deoxy-4-formamido-L-arabinose-phosphoundecaprenol deformylase	906
DW34_RS17990	61.0729	2.63229	9.99e-07	0.000122084	79	158	19	13	0.538109	4.89174	--	hypothetical protein	1054
DW34_RS11105	209.394	1.81887	1.21e-06	0.000142755	346	366	117	61	0.374742	4.85367	--	ATP-dependent DNA helicase RecG	2082
DW34_RS02080	89.0342	2.15066	1.84e-06	0.000208896	131	191	34	27	0.450817	4.77059	--	fimbrial biogenesis outer membrane usher protein	738
DW34_RS05595	31.4334	4.21043	2.53e-06	0.000274123	25	114	3	3	0.894828	4.7053	--	hypothetical protein	198
DW34_RS17730	193.755	1.90696	2.58e-06	0.000274123	317	353	117	44	0.405566	4.70197	--	ecotin	510
Novel00009	840.729	-1.70781	3.46e-06	0.000356319	486	357	1211	1139	0.367936	-4.64159	--	--	239
DW34_RS00615	548.424	-1.66332	4.67e-06	0.000466585	285	288	1159	483	0.363238	-4.57915	--	glycerol-3-phosphate dehydrogenase	1515
DW34_RS10460	231.569	1.69863	4.86e-06	0.000471112	386	384	138	72	0.371621	4.57088	--	UMP kinase	726
DW34_RS02860	69.291	2.31391	6.44e-06	0.00060681	89	171	31	14	0.512902	4.51141	ksgA	16S rRNA (adenine(1518)-N(6)/adenine(1519)-N(6))-dimethyltransferase RsmA	819
DW34_RS13515	210.643	-1.66826	8.16e-06	0.000747975	116	102	355	247	0.373981	-4.46082	--	--	684
DW34_RS10975	496.322	1.51318	1.09e-05	0.000975487	841	747	305	185	0.344089	4.39763	accC	ribulokinase	1350
DW34_RS09765	501.523	1.47825	1.42e-05	0.00123247	610	1040	290	207	0.340552	4.34074	--	MFS transporter	1533
DW34_RS22370	164.456	1.65094	1.63e-05	0.0013461	265	279	94	57	0.38305	4.30999	--	FeS cluster assembly protein SufD	1347
DW34_RS23355	321.701	1.45864	1.62e-05	0.0013461	459	579	188	134	0.338339	4.31117	--	glycine betaine/L-proline ABC transporter permease ProW	1167
DW34_RS14460	339.966	1.44111	1.94e-05	0.00156107	483	611	216	132	0.337369	4.27161	--	Fe-S cluster assembly protein SufD	1066
DW34_RS16995	127.565	1.82688	2.16e-05	0.00169228	157	289	53	50	0.430038	4.24818	--	--	416
DW34_RS21440	838.859	-1.43693	2.3e-05	0.00176075	359	656	1479	863	0.339378	-4.234	--	SocE	311
DW34_RS04890	677.33	1.8998	2.61e-05	0.00195756	526	1948	294	237	0.451803	4.20493	--	OmpA family protein	1611
DW34_RS22380	115.009	1.87953	2.73e-05	0.00200102	132	276	49	42	0.448054	4.19487	--	4-amino-4-deoxy-L-arabinose-phosphoundecaprenol flippase subunit ArnF	387
DW34_RS15865	378.707	1.64481	3.14e-05	0.00225186	746	472	204	141	0.395101	4.16301	--	membrane protein insertase YidC	1641
DW34_RS00020	313.423	2.19481	3.6e-05	0.00231973	823	232	134	80	0.53119	4.13187	aroA	3-phosphoshikimate 1-carboxyvinyltransferase	1287
DW34_RS00900	541.664	1.34384	3.43e-05	0.00231973	751	961	370	215	0.324368	4.14294	--	phosphoglycerate dehydrogenase	888
DW34_RS01315	194.633	1.80542	3.36e-05	0.00231973	191	500	103	62	0.435267	4.14784	galM	galactose-1-epimerase	897
DW34_RS02630	622.825	1.36637	3.66e-05	0.00231973	780	1218	423	243	0.330991	4.12811	--	3-deoxy-7-phosphoheptulonate synthase AroG	982
DW34_RS04895	351.403	2.15265	3.51e-05	0.00231973	215	1130	144	99	0.520236	4.13783	--	type VI secretion system baseplate subunit TssK	1356
DW34_RS18290	24.6243	3.34421	3.61e-05	0.00231973	36	64	3	5	0.809564	4.13088	--	--	536
DW34_RS03495	268.182	1.51948	4.07e-05	0.00253287	388	488	188	83	0.370295	4.10345	--	NADP-specific glutamate dehydrogenase	1344
DW34_RS17310	264.17	1.45864	5.35e-05	0.00326478	324	541	156	109	0.361051	4.03998	rfbA	glucose-1-phosphate thymidylyltransferase RfbA	882
DW34_RS08235	436.802	-1.56368	5.53e-05	0.00331896	265	209	556	617	0.387835	-4.03181	--	VWA domain-containing protein	1530
DW34_RS20225	130.093	1.78511	5.89e-05	0.00346976	143	314	75	38	0.444377	4.01711	--	DedA family protein	531
DW34_RS06950	158.061	1.82362	6.24e-05	0.00355538	149	415	77	54	0.455481	4.00373	ssuD	aliphatic sulfonate ABC transporter substrate-binding protein	1149
DW34_RS14450	403.658	1.51023	6.36e-05	0.00355538	727	554	271	135	0.37765	3.99902	--	Fe-S cluster assembly protein SufB	1512
DW34_RS25830	424.654	-1.3332	6.33e-05	0.00355538	238	292	615	509	0.333277	-4.00027	--	--	121
Novel00272	1362.79	-1.61378	6.81e-05	0.00374065	914	501	1926	1822	0.405168	-3.98299	--	--	1164
DW34_RS16640	522.19	-1.36815	7.08e-05	0.00380444	238	414	768	626	0.344318	-3.97352	--	--	217
DW34_RS26245	85.3491	-1.94068	7.15e-05	0.00380444	26	53	113	130	0.488692	-3.97117	--	--	102
DW34_RS17300	655.899	1.36233	7.38e-05	0.00381466	760	1357	450	254	0.343705	3.96365	--	UDP-N-acetyl-D-mannosamine dehydrogenase	1263
DW34_RS18310	652.872	1.40119	7.4e-05	0.00381466	720	1413	432	253	0.353572	3.96296	trpB	tryptophan synthase subunit beta	1191
DW34_RS13925	434.489	1.96881	7.98e-05	0.0040474	285	1331	175	151	0.499054	3.94509	--	taurine dioxygenase	849
DW34_RS00685	236.542	1.51291	8.63e-05	0.00431051	271	516	123	104	0.385328	3.9263	--	hypothetical protein	1245
DW34_RS11110	46.5057	2.17423	0.000116909	0.00575472	75	93	24	9	0.564365	3.85252	--	tRNA (guanosine(18)-2'-O)-methyltransferase TrmH	693
DW34_RS26145	30.1077	3.14683	0.000120978	0.00586742	21	106	9	3	0.818606	3.84414	--	--	170
DW34_RS11205	155.368	1.46818	0.000124166	0.00593476	216	288	98	59	0.382562	3.83775	--	lipopolysaccharide heptosyltransferase RfaC	966
DW34_RS02160	154.444	1.46326	0.000137675	0.00623083	208	294	96	60	0.383826	3.81231	--	NAD-dependent protein deacylase	837
DW34_RS08650	280.749	1.53876	0.000136615	0.00623083	298	648	191	89	0.403427	3.81422	--	DUF1318 domain-containing protein	1011
DW34_RS11415	396.67	1.26101	0.000139806	0.00623083	537	697	275	169	0.331104	3.80851	--	trp operon repressor	378
DW34_RS19470	98.7444	1.64874	0.000132884	0.00623083	146	184	61	31	0.431489	3.82105	--	--	244
DW34_RS21940	720.958	1.32792	0.000138502	0.00623083	788	1533	480	300	0.348459	3.81083	--	flavodoxin-dependent (E)-4-hydroxy-3-methylbut-2-enyl-diphosphate synthase	1128
DW34_RS24025	199.632	-1.38339	0.000147703	0.00649499	101	144	340	209	0.364541	-3.7949	--	--	109
DW34_RS18305	581.934	1.58322	0.000151187	0.0065607	506	1497	356	202	0.417834	3.78911	--	bifunctional indole-3-glycerol-phosphate synthase TrpC/phosphoribosylanthranilate isomerase TrpF	1428
DW34_RS01270	156.383	-1.78369	0.000156594	0.00670712	101	47	306	161	0.471829	-3.78037	--	L-ribulose-5-phosphate 4-epimerase	696
DW34_RS14455	297.874	1.30089	0.0001676	0.00699679	391	547	206	122	0.345665	3.76343	--	Fe-S cluster assembly ATPase SufC	747
DW34_RS17305	506.53	1.30323	0.000167025	0.00699679	584	1031	352	206	0.34621	3.76429	--	dTDP-glucose 4%2C6-dehydratase	1068
DW34_RS07775	370.118	1.24669	0.000169981	0.00700746	507	639	248	166	0.331576	3.7599	--	tRNA pseudouridine(65) synthase TruC	774
DW34_RS13645	33.5175	-2.34073	0.000179234	0.00721173	13	11	68	39	0.624757	-3.74662	--	NADH-quinone oxidoreductase subunit G	228
DW34_RS24730	110.767	-1.66608	0.000181496	0.00721173	64	50	154	152	0.445064	-3.74347	--	--	213
DW34_RS26175	227.53	-1.38027	0.000180538	0.00721173	112	168	320	284	0.368583	-3.7448	--	--	168
DW34_RS14225	247.376	1.42672	0.000203076	0.00787935	272	540	141	109	0.384027	3.71516	--	intracellular growth attenuator family protein	2148
DW34_RS25335	963.374	-1.37704	0.000201084	0.00787935	521	657	1078	1388	0.370406	-3.71765	--	--	114
DW34_RS16390	434.71	1.77819	0.000219199	0.00840604	1024	369	228	144	0.481138	3.6958	--	aspartate--ammonia ligase	993
DW34_RS13930	107.865	2.21503	0.000223722	0.00848088	64	352	32	37	0.600182	3.6906	--	taurine transporter ATP-binding subunit	855
DW34_RS22325	70.4585	1.73353	0.000234484	0.00878783	98	142	35	26	0.471242	3.67864	--	--	208
DW34_RS12010	228.907	1.31677	0.000243373	0.00891825	341	372	137	107	0.358878	3.66913	--	N-acetylmannosamine kinase	873
DW34_RS24175	63.2801	1.98506	0.000243179	0.00891825	112	106	17	28	0.540985	3.66934	--	--	1772
DW34_RS23470	103.17	-1.51546	0.000272788	0.0098863	50	68	165	121	0.416351	-3.63986	--	hypothetical protein	1275
DW34_RS09010	117.232	1.95108	0.000323426	0.0115238	274	113	38	48	0.542604	3.59578	--	DUF2591 domain-containing protein	300
DW34_RS25160	72.1659	-1.6768	0.000324958	0.0115238	31	45	110	93	0.466484	-3.59455	--	--	70
DW34_RS01030	746.451	-1.18109	0.000336392	0.0117732	453	550	985	910	0.329405	-3.58553	--	--	231
DW34_RS07165	1896.29	1.21748	0.000341763	0.0117732	2220	3704	1516	708	0.339947	3.5814	--	16S rRNA (guanine(1516)-N(2))-methyltransferase	2637
Novel00158	5046.08	-1.14245	0.000342702	0.0117732	2564	4479	7526	5474	0.319059	-3.58068	--	--	373
DW34_RS02865	288.908	1.25192	0.000351365	0.0119464	362	542	205	121	0.35027	3.57415	pdxA	4-hydroxythreonine-4-phosphate dehydrogenase	996
DW34_RS10390	681.498	1.12469	0.00035834	0.0120579	886	1176	486	323	0.315127	3.569	--	quinone oxidoreductase	984
DW34_RS20800	88.4338	1.75298	0.000361957	0.0120579	94	216	55	24	0.491529	3.56637	cmtB	PTS sugar transporter subunit IIA	444
DW34_RS24885	146.313	-1.4452	0.000365779	0.0120634	78	95	290	129	0.405542	-3.56362	thrL	thr operon leader peptide	69
DW34_RS00450	550.514	1.32782	0.000389586	0.0127213	966	718	295	278	0.374347	3.54704	--	--	327
DW34_RS10115	67.5527	1.7317	0.000400846	0.0129607	102	127	43	18	0.489246	3.53953	--	--	496
DW34_RS21570	90.5434	-1.5536	0.000410158	0.013133	42	60	172	89	0.439684	-3.53346	--	CoA-disulfide reductase	1401
DW34_RS19475	100.749	1.65081	0.000416613	0.0132115	195	130	49	41	0.467741	3.52933	--	tyrosine-type recombinase/integrase	795
DW34_RS05590	349.113	3.8573	0.000476016	0.0148104	208	1332	38	43	1.10401	3.4939	putA	trifunctional transcriptional regulator/proline dehydrogenase/L-glutamate gamma-semialdehyde dehydrogenase	3972
DW34_RS07120	366.088	-1.18132	0.00047372	0.0148104	204	292	528	416	0.337985	-3.49519	--	cytochrome c biogenesis heme-transporting ATPase CcmA	657
DW34_RS16525	323.866	1.36576	0.00049689	0.0153154	326	732	225	123	0.392186	3.48243	--	DUF2867 domain-containing protein	1491
DW34_RS24670	63.2933	-1.73386	0.000501661	0.0153192	35	28	96	83	0.498254	-3.47987	--	--	105
DW34_RS19190	396.39	1.46442	0.000507094	0.0153431	372	956	290	124	0.421174	3.47698	--	NCS1 family nucleobase:cation symporter-1	1092
DW34_RS06935	103.12	1.70747	0.000526167	0.0156333	93	269	57	35	0.492483	3.46707	--	NADH-quinone oxidoreductase subunit NuoN	1464
DW34_RS23385	161.334	-1.31417	0.000526039	0.0156333	97	105	241	187	0.379037	-3.46713	--	acid shock protein	366
Novel00418	20395.8	-1.10912	0.000536241	0.0157904	12012	16555	25726	24999	0.320373	-3.46197	--	--	349
DW34_RS24530	160.711	-1.33938	0.000547204	0.0159706	104	93	256	177	0.387494	-3.45652	--	hypothetical protein	132
DW34_RS13635	466.003	1.40236	0.000583113	0.0167227	412	1135	293	191	0.40774	3.43935	--	NADH-quinone oxidoreductase subunit L	1740
DW34_RS23300	441.834	1.2123	0.000578454	0.0167227	485	901	302	201	0.352257	3.44152	--	two-component system sensor histidine kinase PhoQ	1455
DW34_RS13160	386.951	-1.17383	0.000590942	0.0168011	201	329	619	397	0.341653	-3.43574	--	--	592
DW34_RS08270	338.613	1.83993	0.000604435	0.0168934	857	226	171	109	0.536483	3.42962	--	phosphoethanolamine transferase EptA	1638
DW34_RS25450	487.227	-1.19728	0.000603101	0.0168934	248	412	653	591	0.349038	-3.43022	--	--	93
DW34_RS17740	779.895	1.13486	0.000621543	0.0172256	1145	1190	626	318	0.331634	3.42204	--	ribonucleotide-diphosphate reductase subunit beta	1131
DW34_RS03340	353.82	1.14375	0.000634142	0.0172843	453	624	246	169	0.334766	3.41657	--	hypothetical protein	1661
DW34_RS09790	91.4764	1.56881	0.000633482	0.0172843	106	202	59	30	0.459139	3.41686	cysM	cysteine synthase CysM	849
DW34_RS16835	189.412	-1.27946	0.000647656	0.017508	94	152	280	219	0.375117	-3.41083	--	hypothetical protein	195
DW34_RS17540	55.9653	1.7319	0.000660561	0.0177116	94	93	30	19	0.508567	3.40545	--	ABC transporter ATP-binding protein	789
DW34_RS02055	323.338	1.14375	0.000690368	0.0183616	437	542	234	148	0.337054	3.39338	--	N-acetylmuramoyl-L-alanine amidase	852
DW34_RS03695	236.802	1.68969	0.000737991	0.0194712	158	684	128	84	0.500638	3.37506	--	cytidine deaminase	885
Novel00273	451.583	-1.1893	0.000749018	0.0196052	328	264	703	479	0.352806	-3.37098	--	--	558
DW34_RS10505	107.387	1.40211	0.000762466	0.0198001	153	190	73	40	0.416542	3.36607	--	5-amino-6-(5-phospho-D-ribitylamino)uracil phosphatase YigB	717
DW34_RS06045	193.186	1.28864	0.000788128	0.0201492	316	276	135	79	0.383875	3.35693	--	tellurite resistance protein	456
DW34_RS12580	521.103	1.24595	0.000783336	0.0201492	800	794	439	172	0.37097	3.35862	phoU	phosphate signaling complex protein PhoU	723
DW34_RS00235	721.004	-1.12727	0.000797816	0.0201613	479	509	1293	629	0.336141	-3.35355	--	--	279
DW34_RS22235	282.462	1.3426	0.000800829	0.0201613	520	342	193	112	0.400476	3.35251	--	--	282
DW34_RS11115	649.996	1.09682	0.000838163	0.0209414	974	949	493	296	0.328402	3.33987	--	bifunctional GTP diphosphokinase/guanosine-3'%2C5'-bis pyrophosphate 3'-pyrophosphohydrolase	2109
DW34_RS14900	205.043	-1.25681	0.000870555	0.0215802	126	138	269	258	0.377497	-3.32933	--	hypothetical protein	564
DW34_RS25950	216.82	-1.2177	0.000876819	0.0215802	125	162	295	262	0.365969	-3.32733	--	--	86
DW34_RS09085	124.443	1.36599	0.000903729	0.0220778	148	253	81	51	0.411578	3.3189	--	--	201
DW34_RS19920	260.702	1.25168	0.000924811	0.0224267	439	350	185	109	0.377872	3.31245	--	siderophore ABC transporter substrate-binding protein	954
DW34_RS13730	445.599	1.10082	0.000955229	0.0229952	650	674	338	202	0.333239	3.30339	parE	DNA topoisomerase IV subunit B	1896
DW34_RS20670	257.385	-1.42142	0.000971673	0.0232216	178	120	299	368	0.430915	-3.2986	--	--	214
DW34_RS22040	79.8194	-1.55449	0.00104028	0.0246823	51	36	146	82	0.474018	-3.2794	--	--	569
DW34_RS05270	476.987	1.51217	0.0010972	0.0257064	354	1281	333	151	0.463238	3.26434	yut	hypothetical protein	816
DW34_RS12045	150.384	1.26402	0.00109907	0.0257064	228	234	94	71	0.387278	3.26386	--	--	520
DW34_RS17690	143.827	1.52443	0.00110683	0.0257064	129	360	97	47	0.467349	3.26186	araG	L-arabinose ABC transporter ATP-binding protein AraG	1572
DW34_RS09235	82.2551	1.49769	0.00115803	0.026522	123	144	59	25	0.460967	3.24902	prmC	peptide chain release factor N(5)-glutamine methyltransferase	831
DW34_RS18075	1224.42	1.36452	0.00115718	0.026522	966	3096	826	483	0.419952	3.24923	gcvP	aminomethyl-transferring glycine dehydrogenase	1806
DW34_RS06725	67.2411	1.52794	0.00118021	0.026825	100	119	38	27	0.471059	3.24362	--	hemin ABC transporter permease	1005
DW34_RS23360	445.417	1.05773	0.00118752	0.026825	565	764	319	224	0.326272	3.24186	--	glycine betaine/L-proline ABC transporter ATP-binding protein ProV	1200
DW34_RS14265	33.3865	2.07874	0.00125238	0.0280975	41	81	18	7	0.644234	3.22668	--	ABC transporter ATP-binding protein	717
DW34_RS13490	247.268	1.16442	0.00135551	0.0301981	285	479	176	113	0.36343	3.20396	--	--	362
DW34_RS14020	180.105	-1.22916	0.00137347	0.0301981	90	150	252	214	0.384092	-3.20017	--	TIGR01212 family radical SAM protein	924
DW34_RS22945	247.715	-1.11853	0.00136477	0.0301981	147	198	396	248	0.349322	-3.202	--	HMP-PP phosphatase	822
DW34_RS26110	115.459	-1.29445	0.00141778	0.0309658	65	82	168	136	0.405655	-3.19101	--	--	69
DW34_RS11745	146.461	1.23151	0.00149296	0.0323134	184	272	102	64	0.38775	3.17605	--	LysR family transcriptional regulator	894
Novel00214	399.336	-1.29819	0.00149908	0.0323134	154	370	496	529	0.408896	-3.17486	--	--	212
DW34_RS26440	398.014	-1.14181	0.00151185	0.0323772	299	234	597	429	0.359922	-3.1724	--	--	108
DW34_RS03480	307.969	1.09336	0.00164944	0.0350959	376	555	239	137	0.347426	3.14702	--	tRNA pseudouridine(55) synthase TruB	975
DW34_RS03750	125.764	1.48361	0.00172359	0.0362743	124	298	95	36	0.47337	3.13414	--	--	200
DW34_RS04995	166.321	1.1906	0.00174319	0.0362743	210	303	124	70	0.380284	3.13082	--	EamA family transporter	930
DW34_RS05385	501.27	1.13173	0.00172768	0.0362743	543	1003	407	202	0.361176	3.13344	--	decarboxylase	1097
DW34_RS15505	602.412	-1.00562	0.00174882	0.0362743	393	488	977	562	0.321299	-3.12987	pflA	type VI secretion system tip protein VgrG	666
DW34_RS07755	468.619	1.04769	0.00182832	0.0376862	656	725	386	203	0.336144	3.11679	--	bifunctional uridylyltransferase/uridylyl-removing protein GlnD	2682
DW34_RS00125	244.869	-1.105	0.00186167	0.0381353	159	181	338	280	0.35514	-3.11146	--	autotransporter adhesin YapC	1917
DW34_RS23720	210.042	1.12438	0.00191935	0.0390741	277	358	162	91	0.36242	3.10244	--	--	287
DW34_RS12120	411.305	-1.02339	0.00195164	0.0391026	246	355	619	420	0.330393	-3.09749	--	NfeD family protein	450
DW34_RS13665	173.303	1.18024	0.00195632	0.0391026	258	265	106	90	0.381118	3.09679	--	DUF2165 family protein	498
DW34_RS14835	36.2939	1.83542	0.00193878	0.0391026	50	76	18	12	0.592175	3.09945	--	gluconate 5-dehydrogenase	226
DW34_RS19295	1008.95	1.09453	0.00196867	0.0391125	1000	2105	701	505	0.353654	3.09492	--	Low calcium response locus protein R	2061
DW34_RS03885	368.625	1.04903	0.0020121	0.0394993	536	545	255	193	0.339662	3.08844	--	ribonuclease G	1470
DW34_RS24500	396.915	-1.07086	0.00200618	0.0394993	294	259	588	420	0.346632	-3.08932	--	--	294
DW34_RS03755	468.958	1.26781	0.00206475	0.0402932	433	1077	377	163	0.411525	3.08076	--	--	967
DW34_RS12585	325.757	1.11978	0.00221767	0.0427712	468	507	280	122	0.366009	3.05942	--	phosphate ABC transporter ATP-binding protein PstB	777
DW34_RS17865	346.332	1.16888	0.00223307	0.0428178	352	731	272	140	0.382319	3.05735	--	--	768
DW34_RS07125	127.565	-1.25952	0.0022496	0.0428855	78	86	164	163	0.412262	-3.05513	--	hypothetical protein	468
DW34_RS22590	261.897	-1.06674	0.00236094	0.0447493	161	212	360	296	0.350831	-3.04062	--	ribonuclease inhibitor	282
DW34_RS01715	414.972	-1.16522	0.00240597	0.0453423	172	409	632	446	0.383937	-3.03492	--	polysaccharide deacetylase	909
DW34_RS08880	76.6585	1.45714	0.00242822	0.0455016	87	165	38	37	0.480565	3.03215	--	--	216
DW34_RS10500	298.03	1.09539	0.00247026	0.0457693	451	430	243	124	0.361878	3.02696	--	DNA helicase II	2163
DW34_RS14185	263.73	1.15564	0.00246925	0.0457693	277	543	203	111	0.381767	3.02708	--	HTH-type transcriptional regulator GalR	1023
DW34_RS18340	244.849	1.08668	0.00248772	0.0458352	299	439	158	132	0.359252	3.02483	--	IucA/IucC family siderophore biosynthesis protein	1845
DW34_RS13825	48.5229	1.86271	0.00251517	0.0460836	111	48	26	14	0.616482	3.02151	--	porin OmpF2	1116
DW34_RS20600	358.785	1.26509	0.0025409	0.0462978	307	853	261	144	0.419121	3.01843	cpdB	bifunctional 2'%2C3'-cyclic-nucleotide 2'-phosphodiesterase/3'-nucleotidase	1971
DW34_RS18890	167.348	-1.14502	0.00258155	0.0465244	111	116	233	193	0.379948	-3.01361	--	spore coat U domain-containing protein	474
DW34_RS23350	149.556	1.32675	0.00256884	0.0465244	184	291	63	88	0.440033	3.01511	--	glycine betaine/L-proline ABC transporter substrate-binding protein ProX	1005
DW34_RS21465	139.624	1.19145	0.00262257	0.0467526	216	205	95	65	0.395983	3.00883	--	recombination protein RecR	606
DW34_RS24675	46.8169	-1.60989	0.00261587	0.0467526	27	23	80	53	0.534917	-3.00961	--	hypothetical protein	180
DW34_RS06850	159.529	1.16139	0.00268352	0.0475821	201	288	125	65	0.386892	3.00184	--	NADH:ubiquinone reductase (Na(+)-transporting) subunit D	630
DW34_RS19810	101.521	-1.26971	0.00272438	0.0480481	67	62	154	114	0.423626	-2.99724	--	--	98
DW34_RS14435	184.68	1.15211	0.00282526	0.0494169	210	359	115	97	0.385818	2.98614	--	hotdog fold thioesterase	417
DW34_RS10775	636.946	-1.15119	0.00286527	0.0494746	254	647	972	679	0.386067	-2.98183	--	TonB-dependent siderophore receptor	1385
DW34_RS11090	36.8034	1.76821	0.00285163	0.0494746	64	59	17	14	0.592705	2.9833	--	--	438
DW34_RS13720	320.872	1.14908	0.00288897	0.0496242	310	692	224	152	0.385686	2.97931	--	3'%2C5'-cyclic-AMP phosphodiesterase	828
DW34_RS04800	123.951	-1.24171	0.0029096	0.0497194	83	77	227	111	0.417082	-2.97713	--	--	487
Log2FC, Heqing (HQ) vs Lijiang (LJ) log2 fold change value; P. adj, Benjamini-Hochberg adjusted P-value; lfcSE, Log2FC standard error; Stat, Wald statistic value.
